# Supplementary material for: Body Composition and “Catch-Up” Fat Growth in Healthy Small for Gestational Age Preterm Infants and Neurodevelopmental Outcomes
Source: Nutrients. 2022 Jul 25;14(15):3051. doi: 10.3390/nu14153051 (PMC9332383; doi:10.3390/nu14153051)
Supplement: Supplementary file 1 [file nutrients-14-03051-s001.zip]

Archive with 1 entries (1 files):
- nutrients-1820455-supplementary.pdf
